# Supplementary material for: Adenosine Receptor Functionality and Desensitization Machinery in a Neuronal Cell Model of Angelman Syndrome
Source: J Dev Biol. 2026 May 2;14(2):20. doi: 10.3390/jdb14020020 (PMC13214759; doi:10.3390/jdb14020020)
Supplement: Supplementary file 1 [file jdb-14-00020-s001.zip]

Archive with 2 entries (2 files):
- Supplementary Excel S1-RAW DATA ARTICOLO.xlsx
- Supplementary Figures.pdf
