# Supplementary material for: Adenosine Receptor Functionality and Desensitization Machinery in a Neuronal Cell Model of Angelman Syndrome
Source: J Dev Biol. 2026 May 2;14(2):20. doi: 10.3390/jdb14020020 (PMC13214759; doi:10.3390/jdb14020020)
Supplement: Supplementary file 1 [file jdb-14-00020-s001.zip › Supplementary Excel S1-RAW DATA ARTICOLO.xlsx]

## Sheet: Raw data Figure 
figure 1 A	WT							Ube3a-
	n1	n2	n3	n4	n5	n6		n1	n2	n3	n4	n5	n6
	95	105	100	103	97	99		4.66842	27.7031	18.3456	12.5729	15.8394	20.9539
figure 1B	n1	n2	n3	n4	n5	n6		n1	n2	n3	n4	n5	n6
	95	105	101	103	97	99		402	390	560	451	400	506
figure 1C	n1	n2	n3	n4	n5	n6		n1	n2	n3	n4	n5	n6
	95	105	101	103	97	99		4.58496	11.7456	9.3927	6.8935	10.3929	5.6783
Figure 1D	n1	n2	n3	n4	n5	n6		n1	n2	n3	n4	n5	n6
	95	105	100	102	98	99.5		46.6205	24.037	31.5923	39.2834	28.5297	33.4926
figure 2 A	WT	24h	CHA					Ube3a-								WT	72h						Ube3a-								WT	24h						Ube3a-								WT	72h
	n1	n2	n3	n4	n5	n6		n1	n2	n3	n4	n5	n6	n7		n1	n2	n3	n4	n5	n6	n7	n1	n2	n3	n4	n5	n6	n7		n1	n2	n3	n4	n5	n6	n7	n1	n2	n3	n4	n5	n6	n7		n1	n2	n3	n4
	110.092	108.781	105.286	99.1699	98.7331	101.791		105.529	111.376	105.529	99.1249	97.4543	96.8974	106.364		122.119	118.216	103.717	108.736	90.8922	99.8141	109.851	194.076	185.545	165.284	167.417	186.611	161.019	168.483		101.791	102.665	108.781	116.208	117.519	115.771	115.334	103.302	106.364	116.11	110.819	111.655	106.921	108.035		122.119	118.216	103.717	108.736
figure 2B	WT	24h	NECA					Ube3a-								WT	72h						Ube3a-								WT	24h						Ube3a-								WT	72h
	n1	n2	n3	n4	n5	n6	n7	n1	n2	n3	n4	n5	n6	n7		n1	n2	n3	n4	n5	n6	n7	n1	n2	n3	n4	n5	n6	n7		n1	n2	n3	n4	n5	n6	n7	n1	n2	n3	n4	n5	n6	n7		n1	n2	n3	n4
	112.713	123.198	103.102	97.4225	111.839	107.471	100.044	104.694	110.263	96.8974	77.9634	103.302	105.529	107.2		132.156	145.539	104.275	92.0074	103.16	99.2565	91.4498	201.54	174.882	159.953	143.957	161.019	175.948	167.417		97.8593	107.471	103.976	106.16	109.218	101.354	93.4906	101.631	106.086	98.8465	111.376	101.352	98.2896	114.161		106.506	107.063	105.39	102.602
Figure 2D	WT	24h	BAY					Ube3a-								WT	72h						Ube3a-								WT	24h						Ube3a-								WT	72h
	n1	n2	n3	n4	n5	n6	n7	n1	n2	n3	n4	n5	n6	n7		n1	n2	n3	n4	n5	n6	n7	n1	n2	n3	n4	n5	n6	n7		n1	n2	n3	n4	n5	n6	n7	n1	n2	n3	n4	n5	n6	n7		n1	n2	n3	n4
	98.7331	102.665	105.723	101.354	105.723	139.362	99.6068	91.7358	45	52.0401	78.1812	88.8313	90.2835	70.6777		88.1041	81.4126	103.717	88.1041	99.8141	109.851	112.082	130.451	136.419	141.535	110	120	114	158.587		89.1219	103.539	103.976	90.8694	100.044	98.7331	122.324	70.1936	53.0083	55	97.545	99.4813	94.1563	95.8506		101.487	103.717	113.197	100.372
Figure 2E	WT	24h	CI-IBMECA					Ube3a-								WT	72h						Ube3a-								WT	24h						Ube3a-								WT	72h
	n1	n2	n3	n4	n5	n6	n7	n1	n2	n3	n4	n5	n6	n7		n1	n2	n3	n4	n5	n6	n7	n1	n2	n3	n4	n5	n6	n7		n1	n2	n3	n4	n5	n6	n7	n1	n2	n3	n4	n5	n6	n7		n1	n2	n3	n4
	113.419	115.672	103.654	116.799	116.236	116.048	115.297	111.415	109.014	85.4821	119.819	104.932	101.81			98.9385	82.3107	81.3397	85.2021	85.2021	90.3563		74.5462	87.7722	69.0894	113.207	130.502	119.496	132.722		114.17	120.179	97.0822	91.8244	116.424	116.611	119.428	73.9564	75.8774	87.6432	107	71.5552	106	81.16		80.6115	80.0784	110.685	110.642
	102.903	107.018		97.2891	105.802	111.072	119.99	93.406	84.4172	87.0348	71.9836	88.998	86.3804	92.9243		101.364	95.5115	97.4622	103.175				130.595	109.312	100.966	113.963	99.0509	94.6729	129.56		88.7763	80.2635	91.2085	92.1999	83.5065	86.7494		73.2924	75.91	78.5276	94.2331	79.182	118.712			88.4056	70.5713	93.4216
FIGURE 2C	WT (24h)	UBE3A- (24h)	WT (72h)	UBE3A- (72h)	Control WT	Control UBE3A-
	90.3077	108	132.156	161.737	99	103
	84.2589	105	145.539	193.607	101	97
	92.5893	103	104.275	154.252	100	100
	97.4225	98	92.0074	123.673	97	98
	111.839	96	103.16	119.783	103	102
	107.471	115.529	99.2565	165.948	100	100
	100.044	107.2	91.4498	167.417
FIGURE 3A	CHA WT						CHA UB3A-
	395	402	398	400	396	401	388	394	391	396	390	393
	390	387	383	369	384	386	372	379	375	380	374	377
	325	332	328	334	329	331	308	315	310	316	311	313
	250	258	253	259	254	256	230	238	233	239	234	237
	145	152	148	154	149	151	130	137	133	139	154	116
	110	127	113	109	114	116	100	117	103	109	74	96
	90	86	103	87	82	84	72	78	65	59	54	86
FIGURE 3B		NECA WT						NECA UB3A-						CGS WT						CGS UB3A-
		25	28	30	27	29	26	23	26	28	25	27	24	24	27	29	26	28	25	22	25	27	24	26	23
		25	49	41	38	40	37	33	37	39	26	48	35	32	36	38	35	37	34	30	33	35	32	34	31
		75	102	98	90	95	89	78	84	90	83	88	81	75	51	76	70	74	69	60	66	70	65	69	63
		155	163	170	160	167	159	140	148	155	146	152	194	115	123	129	121	126	119	105	112	118	110	115	109
		295	304	312	301	308	300	268	277	284	275	281	303	245	254	261	252	258	250	220	229	236	227	233	225
		345	304	360	350	357	309	310	319	326	317	323	385	315	324	330	321	327	319	285	294	300	291	297	289
		350	398	353	395	300	324	360	368	373	365	410	404	385	393	398	390	395	389	350	358	363	355	360	354
FIGURE 3C		WT						UBE3A-
		28	15	27	29	31	28	27	29	26	28	30	27
		45	48	50	37	49	46	38	42	40	41	43	39
		205	125	220	210	218	212	165	195	170	172	178	168
		285	205	200	250	298	292	215	225	250	272	228	218
		305	302	358	350	305	349	255	295	290	262	268	258
		368	306	392	353	319	381	282	292	318	290	325	385
		308	325	310	372	308	340	328	308	343	385	310	400
FIGURE 3D		Cl-IBMECA WT						Cl-IBMECA UBE3A-
		393	400	396	399	394	398	385	392	388	391	387	390
		385	391	388	393	387	390	376	383	379	384	378	381
		340	347	343	349	344	346	325	332	328	333	327	330
		270	278	273	279	274	276	245	253	248	254	249	251
		175	182	178	184	179	181	150	157	153	159	154	156
		130	137	133	139	134	136	110	117	113	119	114	116
		90	96	93	98	92	94	75	81	78	82	77	79
FIGURE 4 A		Forkolin WT						WT 0 min						WT 5 min						WT 15 min						WT 30 min						WT 60 min						WT 90 min						WT 120 min
		89	98	76	102	89	92	22	17.5	22.1	18.3	17.9	22	24	19.5	24.3	19.8	24.1	23.9	28	23.5	28.2	23.8	28.1	23.9	32.5	28	32.2	32.8	28.1	32.4	36.5	32	36.2	32.8	36.1	32.4	39.5	35	39.2	35.8	39.1	35.4	41	37.5	41.2	37.9	41.4	37.3
FIGURE 4B		WT 0 min						WT 5 min						WT 15 min						WT 30 min						WT 60 min						WT 90 min						WT 120 min						UBE3A- 0 min
		37.5	42.2	39	41.9	38.5	42.1	34	37.5	34.2	37.8	34	37.9	28	31.5	28.2	31.8	28.1	32	22	25.5	22.2	25.8	26	21.9	11	17	14.2	17.8	14	17.9	10	13.5	10.2	10	14	15	7	10.5	11.2	6.8	11	7.9	39	44.2	41.5	40.9	43.2	42
FIGURE 5B		WT control						WT CHA						UBE3A- Control						UBE3A- CHA
		101	102	100	98	99.5	99	123	120	121.327	120.324	122.174	122.922	160	170	155	159.428	165.292	168.473	75	70	84.5833	78	83.2372	74.1238
FIGURE 5D		WT control						WT NECA						UBE3A- Control						UBE3A- NECA
		101	102	100	98	99	99.9	183.4	150	170.235	175.478	163.442	178.428	230	198	210	190	213.327	200.129	120	118	104	115.373	110.362	112.631
FIGURE 5E		WT Control						WT CHA												UBE3A- Control						UBE3A- CHA
		100	95	105	99	101	100	167.068	150	155.238	156.128	159.235	162.438							100	95	105	99	101	100	80.3213	85	81.8283	82.7329	83.6139	84.1738
FIGURE 5F		WT Control						WT NECA						UBE3A- Control						UBE3A- NECA
		100	95	98	102	99	101	131	126	128.327	129.182	130.214	126.922	100	95	105	101	99	100	90.566	95	91.7138	92.8128	94.1378	93.6319
FIGURE 6B		CTRL WT	CHA WT	CTRL UBE3A-	CHA UBE3A-
		99	119.98	57.4561	86.7377
		101	101.239	68.0382	83.7812
		98	110.428	58.2875	85.7435
		102	107.245	63.2842	84.3849
		100.5	115.643	61.7249	86.2864
		99.5	111.721	59.4378	83.999
FIGURE 6D		CTRL WT	NECA WT	CTRL UBE3A-	NECA UBE3A-
		101	114.658	74.6606	123.252
		99	121	80.7939	119.582
		102	115.287	75.292	120.323
		98	120.437	79.3263	121.189
		100.5	118.245	76.3828	122.373
		99.5	117.324	77.2298	120.002
FIGURE 6F		CTRL WT	CHA WT	CTRL UBE3A-	CHA UBE3A-
		101	52.9475	137.452	67.7344
		99	89.7419	170.031	57.1525
		102	80.4365	142.238	58.2379
		98	75.474	150.403	60.3494
		100.5	71.688	151.48	63.2782
		99.5	60.3474	162.444	59.2479
FIGURE 6H		CTRL WT	NECA WT	CTRL UBE3A-	NECA UBE3A-
		101	51.5131	170.031	17.3382
		99	103.37	168.151	54.9089
		102	75.3473	169.437	37.3479
		98	80.4247	170.004	42.4795
		99.5	67.274	168.703	47.4389
		100.5	78.4393	169.994	38.4238
FIGURE 6L		Control WT						Control UBE3A-						CHA WT						CHA UBE3A-
		1.56	1.51	1.49	1.5	1.44	1.51	2.69	1.76	1.72	2.14	1.87	2.254	0.65	0.784	0.71	0.65	0.7	0.68	0.65	0.54	0.71	0.55	0.68	0.59
FIGURE 6N		Control WT						Control UBE3A-						NECA WT						NECA UBE3A-
		1.26	1.11	1.29	0.9	1.12	1.48	1.59	1.56	1.52	1.47	1.4	1.5	0.55	0.64	0.71	0.65	0.6	0.68	0.65	0.54	0.56	0.55	0.58	0.57
FIGURE 7D		CTRL RA	CHA	NECA	CTRL RA	CHA	NECA
		61.0896	63.8474	64.1478	52.9483	92.6073	60.509
		71.8539	62.4429	60.5135	64.4687	67.5613	55.512
		62	65	61	58	75	65
		61	60	59	60	70	62
		55.0452	49.9573	52.9848	64.021	72	64.0143
		62.1747	59.8346	60.6369	57.4309	78.6858	64.842
		60	61	61	57	85.98	65
[truncated: 48 more columns]

## Sheet: Raw data supplementary
																																													103.026
																																													98.3012
																																													105.936
supplementary 1 A		WT																											Ube3a-
	control							10 nM CHA							CHA+DPCPX							DPCPX							control							10 nM CHA							CHA+DPCPX
	n1	n2	n3	n4	n5	n6		n1	n2	n3	n4	n5	n6		n1	n2	n3	n4	n5	n6		n1	n2	n3	n4	n5	n6		n1	n2	n3	n4	n5	n6		n1	n2	n3	n4	n5	n6		n1	n2	n3	n4	n5	n6
	99	101	100	97	103	100		73.1694	95.635	74.2306	90.9671	89.4017	94.2718		93.5065	103.49	103.108	96.3949	102.392	95.4329		90.3409	92.5325	78.8961	86.3948	81.5275	89.9253		99	101	100	97	103	100		127.744	134.349	141.858	132.035	135.304	138.935		122.304	96.6707	95.772	103.026	98.3012	105.936
supplementary 1 B		WT																											Ube3a-
	control							30 nM CGS							CGS+ZM							ZM							control							30 nM CGS							CGS+ZM
	n1	n2	n3	n4	n5	n6		n1	n2	n3	n4	n5	n6		n1	n2	n3	n4	n5	n6		n1	n2	n3	n4	n5	n6		n1	n2	n3	n4	n5	n6		n1	n2	n3	n4	n5	n6		n1	n2	n3	n4	n5	n6
	99	101	100	97	103	100		90.3077	84.2589	92.5893	90.6397	87.9372	88.3793		82.4018	90.1486	83.1447	85.0389	88.4591	84.6598		106.41	109.249	103.43	105.686	104.865	108.488		99	101	100	97	103	100		161.737	193.607	154.252	123.673	119.783	138.77		113.987	132.539	120.235	122.869	128.496	121.776
supplementary 1 C		WT																											Ube3a-
	control							NECA							NECA+ZM							ZM							control							NECA							NECA+ZM
	n1	n2	n3	n4	n5	n6		n1	n2	n3	n4	n5	n6		n1	n2	n3	n4	n5	n6		n1	n2	n3	n4	n5	n6		n1	n2	n3	n4	n5	n6		n1	n2	n3	n4	n5	n6		n1	n2	n3	n4	n5	n6
	99	101	100	97	103	100		86.8589	93.4347	84.8957	102	103	95		103.486	116.721	108.631	74.8143	67.492	85.6916		106.41	109.249	103.43	79.9611	72.4797	71.6838		99	101	100	97	103	100		178.408	147.195	144.934	155.239	160.725	148.329		106.146	123.402	120.235	115.744	121.425	110.434
supplementary 2
	Ctrl WT	Bafilomycin WT	CHA + Bafilomycin WT	NECA + Bafilomycin WT
	2.11358	12.4081	9.88454	9.26845
	2.54019	13.4829	11.3229	10.8846
	2.18949	11.8339	9.55507	9.29097
	1.46804	12.9998	7.24862	12.4588
	3.59349	9.46839	12.5484	11.3785
	3.1232	14.5486	7.93483	8.24653
[truncated: 6 more columns]
